# Supplementary material for: Evaluation of dental manifestations in X-linked hypophosphatemia using orthopantomography
Source: PLoS One. 2024 Jul 26;19(7):e0307896. doi: 10.1371/journal.pone.0307896 (PMC11280221; doi:10.1371/journal.pone.0307896)
Supplement: S1 Data — (XLSX) [file pone.0307896.s001.xlsx]

## Sheet: Fig 2. (A)
		Pulp/tooth ratio of healthy participants: Second primary molars
age 2-4	age 5-7	age 8-10	age 11-13	age 14, 15
23.98	19.66	19.29	16.64	8.91
27.44	24.47	18.58		11.55
25.14	21.58	25.29
22.4	23.5	18.36
23.64	24.93	21.11
25.41	21.23	18.8
25.82	18.33	18.51
21.45	10.17	19.14
18.23	17.46	24.38
18.26	19.17	23.05
25.96	18.87
24.9	26.74
24.4	15.21
19.7	24.18
23.47	22.99
25.02	17.3
19.44	23.07
26.83	21.33
25.6	22.53
27.54	22.08
13.77	18.79
20.19	21.7
20.97	21.21
23.35	20.46
27.78	19.5
25.48	24.62
24.71	28.8
27.41	19.13
19.65	19.47
21.33	17.12
20	27.3
21.8	22.19
20.08	21.17
21.19	14.17
23.51	17.77
27.43
21.32
16.02
23.29
25.32
20.57
25.6
23.06
26.37
21.28
23.52
22.77

## Sheet: Fig 2. (B)
		Pulp/tooth ratio of healthy participants: First permanent molars
age 2-4	age 5-7	age 8-10	age 11-13	age 14, 15
	21.44	13.07	19.75	17.46
	21.33	24.53	22.34	15.65
		16.33	19.15	17.49
		24.05	14.61	16.14
		27.51	20.35	18.24
		24.13	17.77	16.86
		24.8	19.88	18.36
		20.71	16.76	16.18
		17.46	17.41	15.27
		17.28	18.1	20.23
		22.4	20.47	17.5
		21.12	18.06	14.97
		19.51	20.37	15.8
		18.68	12.68	14.04
		20.02	19.12	12.75
		21.52	18.63	15.19
		21.52	20.25	10.6
		22.34	18.54	16.13
		18.61	14.81	17.05
		17.85	12.83	15.36
		17.66	16.8	15.13
		17.16	15.28	13.5
		15.82	23.64	16.39
		17.24	18.13	17.47
		17.7	13.67	17.5
		19.22	16.08	15.4
		21.16	19.87	16.41
		21.89	19.04	15.48
		15.8	14.5	15.33
		17.07	13.03	16.79
		13.66	18.63	13.51
		14.55	20.98	13.22
		23.48	13.46	17.93
		26.6	16.79	16.96
		21.58	15.32	16.18
		21.1	15.29	16.12
		20.79	14.82	14.99
		21.28	18.68	17.55
		18.32	17.52	16.94
		20.74	12.95	18.82
		19.11	14.24	12.79
			17.08	15.52
			18.13	16.79
			14.7	19.24
			18.6	19.37
			15.71	16.28
			15.42	17.23
			15.06	14.93
			14.12	17.8
			14.72	12.79
			17.26	14.45
			17.13	17.63
			13.62	20.09
			18.59	16.75
			19.48	16.16
				14.03
				11.74

## Sheet: Fig 3.
Pulp/tooth ratio of healthy and XLH participants
Primary second molars				Permanent first molars
age 2-4		age 5-7		age 8-10		age 11-13
Healthy	Patients	Healthy	Patients	Healthy	Patients	Healthy	Patients
23.98	27.99	19.66	28.36	13.07	31.21	19.75	29.29
27.44	35.36	24.47	29.28	24.53	29.31	22.34	25.61
25.14	32.16	21.58	36.95	16.33	25.96	19.15	27.64
22.4	30.97	23.5	26	24.05	28.7	14.61	23.83
23.64	33.74	24.93	25.12	27.51	29.61	20.35	25.68
25.41	30.38	21.23	22.77	24.13	25.24	17.77	29.01
25.82	31.32	18.33	28.75	24.8	26.84	19.88	25.64
21.45	18.11	10.17	32.87	20.71	31.34	16.76	24.06
18.23	29.73	17.46	26.08	17.46	28.59	17.41	21.65
18.26	35.15	19.17	29.95	17.28	24.99	18.1	20.81
25.96	31.79	18.87	26.07	22.4	33.36	20.47	24.04
24.9	24.38	26.74	25.71	21.12	25.96	18.06	20.2
24.4		15.21	26.44	19.51	25.67	20.37	21.3
19.7		24.18	24.15	18.68		12.68	24.3
23.47		22.99	24.69	20.02		19.12	27.77
25.02		17.3	30.83	21.52		18.63	27.06
19.44		23.07	27.25	21.52		20.25	24.66
26.83		21.33	28.42	22.34		18.54	26.07
25.6		22.53	32.15	18.61		14.81
27.54		22.08	36.71	17.85		12.83
13.77		18.79		17.66		16.8
20.19		21.7		17.16		15.28
20.97		21.21		15.82		23.64
23.35		20.46		17.24		18.13
27.78		19.5		17.7		13.67
25.48		24.62		19.22		16.08
24.71		28.8		21.16		19.87
27.41		19.13		21.89		19.04
19.65		19.47		15.8		14.5
21.33		17.12		17.07		13.03
20		27.3		13.66		18.63
21.8		22.19		14.55		20.98
20.08		21.17		23.48		13.46
21.19		14.17		26.6		16.79
23.51		17.77		21.58		15.32
27.43				21.1		15.29
21.32				20.79		14.82
16.02				21.28		18.68
23.29				18.32		17.52
25.32				20.74		12.95
20.57				19.11		14.24
25.6						17.08
23.06						18.13
26.37						14.7
21.28						18.6
23.52						15.71
						15.42
						15.06
						14.12
						14.72
						17.26
						17.13
						13.62
						18.59
						19.48

## Sheet: Fig 4. 5. (A) (B)
Pulp/tooth ratio of healthy and XLH participants: Second primary molars
Healthy						XLH
age 2-4			age 5-7			age 2-4					age 5-7
all	male	female	all	male	female	all	male	female	abscess +	abscess -	all	male	female	abscess +	abscess -
23.98	27.44	23.98	19.66	19.66	18.33	27.99	27.99	32.16	27.99	32.16	28.36	28.36	26	28.36	26
27.44	22.4	25.14	24.47	24.47	10.17	35.36	35.36	30.97	35.36	30.97	29.28	29.28	25.12	29.28	25.12
25.14	23.64	21.45	21.58	21.58	17.46	32.16	35.15	33.74	35.15	33.74	36.95	36.95	22.77	36.95	22.77
22.4	25.41	18.23	23.5	23.5	18.87	30.97	31.79	30.38	31.79	30.38	26	28.42	28.75	26.07	28.75
23.64	25.82	18.26	24.93	24.93	17.3	33.74		31.32	24.38	31.32	25.12	32.15	32.87	28.42	32.87
25.41	24.9	25.96	21.23	21.23	23.07	30.38		18.11		18.11	22.77	36.71	26.08	32.15	26.08
25.82	24.4	19.7	18.33	19.17	22.08	31.32		29.73		29.73	28.75		29.95	36.71	29.95
21.45	25.02	23.47	10.17	26.74	18.79	18.11		24.38			32.87		26.07		25.71
18.23	19.44	26.83	17.46	15.21	20.46	29.73					26.08		25.71		26.44
18.26	27.78	25.6	19.17	24.18	19.5	35.15					29.95		26.44		24.15
25.96	25.48	27.54	18.87	22.99	24.62	31.79					26.07		24.15		24.69
24.9	20	13.77	26.74	21.33	28.8	24.38					25.71		24.69		30.83
24.4	21.8	20.19	15.21	22.53	19.13						26.44		30.83		27.25
19.7	20.08	22.77	24.18	21.7	19.47						24.15		27.25
23.47	21.19	20.97	22.99	21.21	27.3						24.69
25.02	23.51	23.35	17.3	17.12	14.17						30.83
19.44	27.43	24.71	23.07	22.19	17.77						27.25
26.83	23.29	27.41	21.33	21.17							28.42
25.6	25.32	19.65	22.53								32.15
27.54	20.57	21.33	22.08								36.71
13.77	25.6	21.32	18.79
20.19	23.06	16.02	21.7
20.97	26.37	21.28	21.21
23.35		23.52	20.46
27.78			19.5
25.48			24.62
24.71			28.8
27.41			19.13
19.65			19.47
21.33			17.12
20			27.3
21.8			22.19
20.08			21.17
21.19			14.17
23.51			17.77
27.43
21.32
16.02
23.29
25.32
20.57
25.6
23.06
26.37
21.28
23.52

## Sheet: Fig 4. 5. (C) (D)
Pulp/tooth ratio of healthy and XLH participants: First permanent molars
Healthy									XLH
age 8-10			age 11-13			age 14, 15			age 8-10					age 11-13
all	male	female	all	male	female	all	male	female	all	male	female	abscess +	abscess -	all	male	female	abscess +	abscess -
13.07	13.07	16.33	19.75	19.15	19.75	17.46	17.46	15.65	31.21	31.21	25.24	31.21	25.24	29.29	29.29	23.83	29.29	23.83
24.53	24.53	24.13	22.34	14.61	22.34	15.65	20.23	17.49	29.31	29.31	25.96	29.31	33.36	25.61	25.61	25.68	25.61	25.68
16.33	24.05	24.8	19.15	20.35	19.88	17.49	17.5	16.14	25.96	25.96	25.67	25.96		27.64	27.64	29.01	27.64	29.01
24.05	27.51	22.4	14.61	17.77	16.76	16.14	14.97	18.24	28.7	28.7		28.7		23.83	21.3	25.64	21.3	25.64
27.51	20.71	21.12	20.35	17.41	19.12	18.24	15.8	16.86	29.61	29.61		29.61		25.68	24.3	24.06	24.3	24.06
24.13	17.46	22.34	17.77	18.1	18.63	16.86	15.36	18.36	25.24	26.84		26.84		29.01		21.65	27.77	21.65
24.8	17.28	18.61	19.88	20.47	16.8	18.36	15.13	16.18	26.84	31.34		31.34		25.64		20.81	27.06	20.81
20.71	19.51	15.8	16.76	18.06	15.28	16.18	17.47	15.27	31.34	28.59		28.59		24.06		24.04	24.66	24.04
17.46	18.68	17.07	17.41	20.37	13.67	15.27	17.5	14.04	28.59	24.99		24.99		21.65		20.2	26.07	20.2
17.28	20.02	13.66	18.1	12.68	16.08	20.23	15.33	12.75	24.99	33.36		25.96		20.81		27.77
22.4	21.52	14.55	20.47	20.25	19.87	17.5	16.79	15.19	33.36			25.67		24.04		27.06
21.12	21.52	21.58	18.06	18.54	19.04	14.97	17.93	10.6	25.96					20.2		24.66
19.51	17.85	21.1	20.37	14.81	14.5	15.8	16.96	16.13	25.67					21.3		26.07
18.68	17.66	18.32	12.68	12.83	13.03	14.04	16.18	17.05						24.3
20.02	17.16	20.74	19.12	23.64	14.82	12.75	16.12	13.5						27.77
21.52	15.82		18.63	18.13	18.68	15.19	12.79	16.39						27.06
21.52	17.24		20.25	18.63	17.52	10.6	15.52	15.4						24.66
22.34	17.7		18.54	20.98	12.95	16.13	16.79	16.41						26.07
18.61	19.22		14.81	13.46	14.24	17.05	12.79	15.48
17.85	21.16		12.83	16.79	15.06	15.36	14.45	13.51
17.66	21.89		16.8	15.32	14.12	15.13	17.63	13.22
17.16	23.48		15.28	15.29	17.26	13.5	20.09	14.99
15.82	26.6		23.64	17.08	17.13	16.39	16.16	17.55
17.24	20.79		18.13	18.13	13.62	17.47	14.03	16.94
17.7	21.28		13.67	14.7		17.5		18.82
19.22	19.11		16.08	18.6		15.4		19.24
21.16			19.87	15.71		16.41		19.37
21.89			19.04	15.42		15.48		16.28
15.8			14.5	14.72		15.33		17.23
17.07			13.03	18.59		16.79		14.93
13.66			18.63	19.48		13.51		17.8
14.55			20.98			13.22		16.75
23.48			13.46			17.93		11.74
26.6			16.79			16.96
21.58			15.32			16.18
21.1			15.29			16.12
20.79			14.82			14.99
21.28			18.68			17.55
18.32			17.52			16.94
20.74			12.95			18.82
19.11			14.24			12.79
			17.08			15.52
			18.13			16.79
			14.7			19.24
			18.6			19.37
			15.71			16.28
			15.42			17.23
			15.06			14.93
			14.12			17.8
			14.72			12.79
			17.26			14.45
			17.13			17.63
			13.62			20.09
			18.59			16.75
			19.48			16.16
						14.03
						11.74

## Sheet: Fig. 6
Pulp/tooth ratio of healthy and XLH participants
Primary second molars								Permanent first molars
age 2-4				age 5-7				age 8-10				age 11-13
Healthy	XLH			Healthy	XLH			Healthy	XLH			Healthy	XLH
	Conventional	Burosumab	C/B		Conventional	Burosumab	C/B		Conventional	Burosumab	C/B		Conventional	Burosumab	C/B
23.98	27.99		30.38	19.66	28.36	36.71	25.71	13.07	31.21	33.36	25.24	19.75	29.29		23.83
27.44	35.36		31.32	24.47	29.28		26.44	24.53	29.31			22.34	27.77		25.68
25.14	32.16		18.11	21.58	28.75		30.83	16.33	26.84			19.15	27.06		29.01
22.4	30.97		29.73	23.5	32.87		27.25	24.05	31.34			14.61	25.61		25.64
23.64	33.74		35.15	24.93	36.95		28.42	27.51	25.96			20.35	27.64		20.81
25.41	24.38		31.79	21.23	26.08		32.15	24.13	25.67			17.77	24.66		24.04
25.82				18.33	29.95		26.07	24.8	25.96			19.88	26.07		21.3
21.45				10.17			24.15	20.71	28.7			16.76			24.3
18.23				17.46			24.69	17.46	29.61			17.41			24.06
18.26				19.17			26	17.28	28.59			18.1			21.65
25.96				18.87			25.12	22.4	24.99			20.47			20.2
24.9				26.74			22.77	21.12				18.06
24.4				15.21				19.51				20.37
19.7				24.18				18.68				12.68
23.47				22.99				20.02				19.12
25.02				17.3				21.52				18.63
19.44				23.07				21.52				20.25
26.83				21.33				22.34				18.54
25.6				22.53				18.61				14.81
27.54				22.08				17.85				12.83
13.77				18.79				17.66				16.8
20.19				21.7				17.16				15.28
20.97				21.21				15.82				23.64
23.35				20.46				17.24				18.13
27.78				19.5				17.7				13.67
25.48				24.62				19.22				16.08
24.71				28.8				21.16				19.87
27.41				19.13				21.89				19.04
19.65				19.47				15.8				14.5
21.33				17.12				17.07				13.03
20				27.3				13.66				18.63
21.8				22.19				14.55				20.98
20.08				21.17				23.48				13.46
21.19				14.17				26.6				16.79
23.51				17.77				21.58				15.32
27.43								21.1				15.29
21.32								20.79				14.82
16.02								21.28				18.68
23.29								18.32				17.52
25.32								20.74				12.95
20.57								19.11				14.24
25.6												17.08
23.06												18.13
26.37												14.7
21.28												18.6
23.52												15.71
												15.42
												15.06
												14.12
												14.72
												17.26
												17.13
												13.62
												18.59
												19.48
